# Supplementary material for: Dried Blood Spot for CXCL-10 and Tacrolimus: Integrated Non-Invasive Monitoring to Guide Personalized Treatment in Adult Kidney Transplant Recipients
Source: Pharmaceuticals (Basel). 2026 Feb 10;19(2):292. doi: 10.3390/ph19020292 (PMC12944364; doi:10.3390/ph19020292)
Supplement: Supplementary file 1 [file pharmaceuticals-19-00292-s001.zip]

Archive with 1 entries (1 files):
- pharmaceuticals-4086999-supplementary.pdf
